# Supplementary material for: A delayed 400 GeV photon from GRB 221009A and implication on the intergalactic magnetic field
Source: Nat Commun. 2024 May 20;15:4280. doi: 10.1038/s41467-024-48668-5 (PMC11106316; doi:10.1038/s41467-024-48668-5)
Supplement: Supplementary file 2 — Source Data [file 41467_2024_48668_MOESM2_ESM.xlsx]

## Sheet: Fig1
Figure 1	The $1^{\circ} \times 1^{\circ}$ Fermi-LAT counts map.
Fermi-LAT event
Energy [GeV]	RA( (J2000) [degree]	DEC( (J2000) [degree]	Time after the GBM trigger [day]
7.78301	288.397	19.6603	0.0506192
1.37841	288.668	19.5745	0.0550512
6.42417	288.27	19.8748	0.0573755
1.00562	288.013	19.9938	0.0579366
0.591834	288.354	19.3973	0.0580184
2.85822	287.969	19.4054	0.0621057
6.07902	288.203	19.727	0.0628376
4.25407	288.377	19.8024	0.0642563
2.17342	288.375	19.6568	0.114568
0.671468	288.522	19.7428	0.118073
24.4294	288.353	19.7192	0.121251
0.544321	288.394	19.5742	0.126677
1.63764	288.098	19.2805	0.128751
1.27043	288.143	19.5974	0.129523
0.809587	288.27	19.9637	0.192548
0.590956	288.247	19.7315	0.193367
1.02141	288.35	19.5106	0.194009
0.846385	288.36	20.0014	0.19805
0.826659	288.235	19.7655	0.248902
1.25688	288.362	19.9426	0.250265
3.01389	288.057	19.3489	0.25526
0.899751	288.575	19.5802	0.257117
397.678	288.252	19.7632	0.388356	(red filled dot)
1.68484	288.043	19.9888	0.45369
1.06434	288.652	19.6934	0.456151
0.538595	288.183	20.0367	0.8575
0.813585	288.389	19.5466	0.91091
Localization
Instrument	RA( (J2000) [degree]	DEC( (J2000) [degree]
Swift/UVOT	288.265	19.774
VLBA	288.264	19.773
LHAASO-WCDA	288.295	19.772

## Sheet: Fig2a
Figure 2	The later-time Fermi-LAT observation of GRB 221009A and the modeling.
Panel (a)
Fermi-LAT SED		Measured fluxes (0.05 - 0.3 days)		Measured fluxes (0.3 - 1 days)		Measured fluxes (0.3 - 250 days)
Energy [GeV]	Errorbar of energy [GeV]	E$^2$dN/dE [GeV/(cm$^2$s)]	Errorbar of E$^2$dN/dE [GeV/(cm$^2$s)]	E$^2$dN/dE [GeV/(cm$^2$s)]	Errorbar of E$^2$dN/dE [GeV/(cm$^2$s)]	E$^2$dN/dE [GeV/(cm$^2$s)]	Errorbar of E$^2$dN/dE [GeV/(cm$^2$s)]
0.731175	[0.231175286778481, 0.338059313212707]	5.6335e-07	1.44674e-07	1.02018635030742E-07 (upper limit)	0	1.32267945242251E-09 (upper limit)	0
1.5636	[0.494361230572876, 0.722929429072568]	5.11032e-07	1.75048e-07	6.70073660391888E-08 (upper limit)	0	1.31363395651757E-09 (upper limit)	0
3.3437	[1.05717626524548, 1.54596231783253]	3.26194e-07	1.94016e-07	7.34957188396193E-08 (upper limit)	0	7.8744185914994E-10 (upper limit)	0
7.1504	[2.26073888217986, 3.30599280101824]	7.27351e-07	4.20125e-07	1.1220158297595E-07 (upper limit)	0	5.14511653693982E-10 (upper limit)	0
15.2909	[4.8345204687442, 7.06976378034095]	7.03684784213379E-07 (upper limit)	0	0.0000002398488879381 (upper limit)	0	1.75564250240584E-09 (upper limit)	0
32.6992	[10.3384731190938, 15.1184720954101]	1.09701e-06	[7.64430671310569E-07, 1.50366033147903E-06]	0.0000005070918060835 (upper limit)	0	2.29720447091152E-09 (upper limit)	0
69.9261	[22.1085063400279, 32.3303869268274]	3.15858227064728E-06 (upper limit)	0	0.0000010779305239574 (upper limit)	0	4.14842070971399E-09 (upper limit)	0
149.535	[47.2783598657649, 69.1375366665335]	6.85758150412886E-06 (upper limit)	0	2.33907062788809E-06 (upper limit)	0	7.96682325513305E-09 (upper limit)	0
319.776	[101.103316398621, 147.848492724035]	0.0000148310387966489 (upper limit)	0	3.7475e-06	[0.000002731128994567, 5.61604860535382E-06]	1.26589e-08	[9.28301563721046E-09, 1.90858728993337E-08]
683.831	[216.206328134524, 316.169447954165]	0.0000331928610809893 (upper limit)	0	0.0000112933138640896 (upper limit)	0	5.28291323128734E-08 (upper limit)	0
The simulated spectra of cascades with the IGMF strength of $B_{\rm IGMF} = 4 \times 10^{-17}~{\rm G}$
Energy [GeV]	E$^2$dN/dE [GeV/(cm$^2$s)] (0.05 - 0.3 days)	E$^2$dN/dE [GeV/(cm$^2$s)] (0.3 - 1 days)	E$^2$dN/dE [GeV/(cm$^2$s)] (0.3 - 250 days)
0.5	9.62885e-11	4.61363e-11	4.63003e-12
0.720546	1.50684e-10	7.05562e-11	6.82447e-12
1.03837	1.97866e-10	9.95571e-11	1.00592e-11
1.49639	2.83228e-10	1.4818e-10	1.47225e-11
2.15644	4.32509e-10	2.19596e-10	2.14609e-11
3.10763	6.04846e-10	3.11853e-10	3.1089e-11
4.47837	8.5511e-10	4.53944e-10	4.49745e-11
6.45375	1.27515e-09	6.57655e-10	6.51496e-11
9.30045	1.8405e-09	9.43589e-10	9.41775e-11
13.4028	2.67573e-09	1.37126e-09	1.36542e-10
19.3147	3.91265e-09	1.99823e-09	1.96927e-10
27.8342	5.83046e-09	2.98382e-09	2.82712e-10
40.1117	8.70967e-09	4.44888e-09	3.99104e-10
57.8046	1.28894e-08	6.58794e-09	5.51336e-10
83.3018	1.92115e-08	9.68233e-09	7.30879e-10
120.045	2.81872e-08	1.38881e-08	9.17108e-10
172.997	3.8998e-08	1.90651e-08	1.05424e-09
249.304	4.91098e-08	2.33363e-08	1.0467e-09
359.27	5.44337e-08	2.48279e-08	8.677e-10
517.741	5.06611e-08	2.19829e-08	5.82959e-10
746.113	4.15459e-08	1.67648e-08	3.24487e-10
1075.22	3.2139e-08	1.17832e-08	1.65215e-10
1549.49	2.52512e-08	8.14495e-09	8.34169e-11
2232.95	1.90514e-08	5.23063e-09	3.93297e-11
3217.89	1.20072e-08	2.70255e-09	1.64235e-11
4637.28	5.37838e-09	9.34155e-10	4.56601e-12
6682.74	1.58451e-09	2.05406e-10	8.84362e-13
9630.45	2.04591e-10	1.96389e-11	7.3462e-14
13878.4	3.40464e-12	2.17292e-13	7.73858e-16
20000	0	0	0
The expected spectra of the SSC afterglow model
Energy [GeV]	E$^2$dN/dE [GeV/(cm$^2$s)] (0.05 - 0.3 days)	E$^2$dN/dE [GeV/(cm$^2$s)] (0.3 - 1 days)	E$^2$dN/dE [GeV/(cm$^2$s)] (0.3 - 250 days)
0.5	3.50126e-07	1.22095e-08	4.47117e-11
0.720546	3.61499e-07	1.25589e-08	4.57695e-11
1.03837	3.76167e-07	1.26149e-08	4.62097e-11
1.49639	3.91188e-07	1.30194e-08	4.75373e-11
2.15644	3.95035e-07	1.32385e-08	4.80006e-11
3.10763	4.00809e-07	1.30599e-08	4.75443e-11
4.47837	4.0765e-07	1.30974e-08	4.76423e-11
6.45375	4.06908e-07	1.3115e-08	4.74105e-11
9.30045	4.01362e-07	1.27673e-08	4.61078e-11
13.4028	3.96665e-07	1.22929e-08	4.45242e-11
19.3147	3.88877e-07	1.20431e-08	4.33755e-11
27.8342	3.70864e-07	1.15267e-08	4.11884e-11
40.1117	3.53052e-07	1.05034e-08	3.77194e-11
57.8046	3.36186e-07	9.81502e-09	3.5126e-11
83.3018	3.03729e-07	8.94721e-09	3.16781e-11
120.045	2.6587e-07	7.57038e-09	2.68938e-11
172.997	2.25489e-07	6.25273e-09	2.22056e-11
249.304	1.75825e-07	4.86613e-09	1.71441e-11
359.27	1.22172e-07	3.34611e-09	1.17463e-11
517.741	7.64597e-08	2.00686e-09	7.10848e-12
746.113	4.43538e-08	1.16625e-09	4.1186e-12
1075.22	2.42605e-08	6.59697e-10	2.30651e-12
1549.49	1.42182e-08	3.73198e-10	1.31878e-12
2232.95	9.21205e-09	2.39821e-10	8.45518e-13
3217.89	5.13535e-09	1.36934e-10	4.77345e-13
4637.28	2.22783e-09	5.83517e-11	2.04021e-13
6682.74	6.8643e-10	1.74234e-11	6.13841e-14
9630.45	1.18496e-10	2.99259e-12	1.053e-14
13878.4	3.12424e-12	8.29865e-14	2.86955e-16
20000	3.009e-16	7.54495e-18	2.64315e-20

## Sheet: Fig2b
Figure 2	The later-time Fermi-LAT observation of GRB 221009A and the modeling.
Panel (b)
Fermi-LAT SED		Measured fluxes (0.3 - 250 days)
Energy [GeV]	Errorbar of energy [GeV]	E$^2$dN/dE [GeV/(cm$^2$s)]	Errorbar of E$^2$dN/dE [GeV/(cm$^2$s)]
0.731175	[0.231175286778481, 0.338059313212707]	1.32267945242251E-09 (upper limit)	0
1.5636	[0.494361230572876, 0.722929429072568]	1.31363395651757E-09 (upper limit)	0
3.3437	[1.05717626524548, 1.54596231783253]	7.8744185914994E-10 (upper limit)	0
7.1504	[2.26073888217986, 3.30599280101824]	5.14511653693982E-10 (upper limit)	0
15.2909	[4.8345204687442, 7.06976378034095]	1.75564250240584E-09 (upper limit)	0
32.6992	[10.3384731190938, 15.1184720954101]	2.29720447091152E-09 (upper limit)	0
69.9261	[22.1085063400279, 32.3303869268274]	4.14842070971399E-09 (upper limit)	0
149.535	[47.2783598657649, 69.1375366665335]	7.96682325513305E-09 (upper limit)	0
319.776	[101.103316398621, 147.848492724035]	1.26589e-08	[9.28301563721046E-09, 1.90858728993337E-08]
683.831	[216.206328134524, 316.169447954165]	5.28291323128734E-08 (upper limit)	0
The simulated spectra of cascades with the different IGMF strengths ( 0.3 - 250 days)
Energy [GeV]	E$^2$dN/dE [GeV/(cm$^2$s)]	E$^2$dN/dE [GeV/(cm$^2$s)]	E$^2$dN/dE [GeV/(cm$^2$s)]	E$^2$dN/dE [GeV/(cm$^2$s)]
	$B_{\rm IGMF} = 4 \times 10^{-17}~{\rm G}$	$B_{\rm IGMF} = 1 \times 10^{-17}~{\rm G}$	$B_{\rm IGMF} = 1 \times 10^{-17}~{\rm G}$	$B_{\rm IGMF} = 1 \times 10^{-18}~{\rm G}$
0.5	4.63003e-12	1.87481e-12	2.00581e-11	1.96197e-10
0.720546	6.82447e-12	2.46298e-12	2.80803e-11	2.84176e-10
1.03837	1.00592e-11	3.54059e-12	3.98817e-11	4.08689e-10
1.49639	1.47225e-11	5.43268e-12	6.13961e-11	5.86714e-10
2.15644	2.14609e-11	8.2569e-12	8.87608e-11	8.06564e-10
3.10763	3.1089e-11	1.24722e-11	1.25646e-10	1.09436e-09
4.47837	4.49745e-11	1.73354e-11	1.77033e-10	1.42946e-09
6.45375	6.51496e-11	2.51271e-11	2.5903e-10	1.81302e-09
9.30045	9.41775e-11	3.7365e-11	3.65926e-10	2.19807e-09
13.4028	1.36542e-10	5.44757e-11	5.12337e-10	2.53706e-09
19.3147	1.96927e-10	7.8412e-11	6.96597e-10	2.7445e-09
27.8342	2.82712e-10	1.18497e-10	9.32883e-10	2.81526e-09
40.1117	3.99104e-10	1.66886e-10	1.1896e-09	2.66181e-09
57.8046	5.51336e-10	2.4258e-10	1.46571e-09	2.35007e-09
83.3018	7.30879e-10	3.42741e-10	1.67668e-09	1.92384e-09
120.045	9.17108e-10	4.62328e-10	1.77117e-09	1.4466e-09
172.997	1.05424e-09	5.82891e-10	1.67705e-09	9.53727e-10
249.304	1.0467e-09	6.43617e-10	1.37508e-09	5.41749e-10
359.27	8.677e-10	6.05807e-10	9.1877e-10	2.37807e-10
517.741	5.82959e-10	4.64648e-10	5.00679e-10	8.74628e-11
746.113	3.24487e-10	2.97653e-10	2.23949e-10	2.63346e-11
1075.22	1.65215e-10	1.74053e-10	8.79742e-11	7.80808e-12
1549.49	8.34169e-11	1.02847e-10	3.23959e-11	2.29304e-12
2232.95	3.93297e-11	5.59836e-11	1.03372e-11	8.25121e-13
3217.89	1.64235e-11	2.8631e-11	2.95872e-12	1.87613e-13
4637.28	4.56601e-12	1.01277e-11	5.16344e-13	0
6682.74	8.84362e-13	2.48296e-12	8.14249e-14	0
9630.45	7.3462e-14	2.11121e-13	0	0
13878.4	7.73858e-16	4.31669e-15	0	0
20000	0	0	0	0

## Sheet: Fig3
Figure 3	The simulated cascade spectra for the intrinsic spectrum with an exponential energy cutoff.
The simulated cascade spectra for the intrinsic spectrum with an exponential energy cutoff of ${\rm E_{cut}} =20$ TeV.
Energy [GeV]	E$^2$dN/dE [GeV/(cm$^2$s)]	E$^2$dN/dE [GeV/(cm$^2$s)]
	$B_{\rm IGMF} = 4 \times 10^{-17}~{\rm G}$	$B_{\rm IGMF} = 1 \times 10^{-18}~{\rm G}$
0.5	4.05175e-12	1.65823e-10
0.720546	5.79332e-12	2.35072e-10
1.03837	8.25017e-12	3.31186e-10
1.49639	1.27501e-11	4.65756e-10
2.15644	1.74011e-11	6.23559e-10
3.10763	2.36754e-11	8.24518e-10
4.47837	3.25933e-11	1.04633e-09
6.45375	4.57296e-11	1.29286e-09
9.30045	6.37006e-11	1.52197e-09
13.4028	8.51975e-11	1.70494e-09
19.3147	1.14282e-10	1.78572e-09
27.8342	1.54084e-10	1.77037e-09
40.1117	1.96976e-10	1.61319e-09
57.8046	2.51972e-10	1.36494e-09
83.3018	3.09712e-10	1.07358e-09
120.045	3.58398e-10	7.77534e-10
172.997	3.80869e-10	4.95308e-10
249.304	3.52978e-10	2.75972e-10
359.27	2.69602e-10	1.1963e-10
517.741	1.6645e-10	4.4609e-11
746.113	8.32577e-11	1.35704e-11
1075.22	3.70112e-11	4.28367e-12
1549.49	1.57904e-11	1.21607e-12
2232.95	6.00975e-12	4.32685e-13
3217.89	2.21635e-12	9.84512e-14
4637.28	5.2733e-13	0
6682.74	8.12036e-14	0
9630.45	4.57473e-15	0
13878.4	2.18688e-16	0
20000	0	0
Fermi-LAT SED		Measured fluxes (0.3 - 250 days)
Energy [GeV]	Errorbar of energy [GeV]	E$^2$dN/dE [GeV/(cm$^2$s)]	Errorbar of E$^2$dN/dE [GeV/(cm$^2$s)]
0.731175	[0.231175286778481, 0.338059313212707]	1.32267945242251E-09 (upper limit)	0
1.5636	[0.494361230572876, 0.722929429072568]	1.31363395651757E-09 (upper limit)	0
3.3437	[1.05717626524548, 1.54596231783253]	7.8744185914994E-10 (upper limit)	0
7.1504	[2.26073888217986, 3.30599280101824]	5.14511653693982E-10 (upper limit)	0
15.2909	[4.8345204687442, 7.06976378034095]	1.75564250240584E-09 (upper limit)	0
32.6992	[10.3384731190938, 15.1184720954101]	2.29720447091152E-09 (upper limit)	0
69.9261	[22.1085063400279, 32.3303869268274]	4.14842070971399E-09 (upper limit)	0
149.535	[47.2783598657649, 69.1375366665335]	7.96682325513305E-09 (upper limit)	0
319.776	[101.103316398621, 147.848492724035]	1.26589e-08	[9.28301563721046E-09, 1.90858728993337E-08]
683.831	[216.206328134524, 316.169447954165]	5.28291323128734E-08 (upper limit)	0
The expected spectra of the SSC afterglow model
Energy [GeV]	E$^2$dN/dE [GeV/(cm$^2$s)] (0.3 - 250 days)
0.5	4.47117e-11
0.720546	4.57695e-11
1.03837	4.62097e-11
1.49639	4.75373e-11
2.15644	4.80006e-11
3.10763	4.75443e-11
4.47837	4.76423e-11
6.45375	4.74105e-11
9.30045	4.61078e-11
13.4028	4.45242e-11
19.3147	4.33755e-11
27.8342	4.11884e-11
40.1117	3.77194e-11
57.8046	3.5126e-11
83.3018	3.16781e-11
120.045	2.68938e-11
172.997	2.22056e-11
249.304	1.71441e-11
359.27	1.17463e-11
517.741	7.10848e-12
746.113	4.1186e-12
1075.22	2.30651e-12
1549.49	1.31878e-12
2232.95	8.45518e-13
3217.89	4.77345e-13
4637.28	2.04021e-13
6682.74	6.13841e-14
9630.45	1.053e-14
13878.4	2.86955e-16
20000	2.64315e-20

## Sheet: Fig4
Figure 4	The prospect of testing the intergalactic magnetic field (IGMF) strength $B_{\rm IGMF} = 4\times 10^{-17}$ G with Cherenkov Telescopes.
The simulated spectra of cascades with the IGMF strength of $B_{\rm IGMF} = 4 \times 10^{-17}~{\rm G}$
Energy [GeV]	E$^2$dN/dE [GeV/(cm$^2$s)] (0 - 1 days)	E$^2$dN/dE [GeV/(cm$^2$s)] (1 - 10 days)	E$^2$dN/dE [GeV/(cm$^2$s)] (10 - 100 days)	E$^2$dN/dE [GeV/(cm$^2$s)] (100 - 1000 days)	E$^2$dN/dE [GeV/(cm$^2$s)] (1000 - 10000 days)
0.5	6.02912e-11	1.8029e-11	5.90049e-12	1.93439e-12	6.15892e-13
0.720546	1.16125e-10	2.45133e-11	7.28201e-12	3.00285e-12	9.18058e-13
1.03837	1.46831e-10	3.70434e-11	1.11766e-11	4.0169e-12	1.28049e-12
1.49639	1.92741e-10	5.29423e-11	1.91407e-11	6.20282e-12	1.9299e-12
2.15644	3.39018e-10	7.99838e-11	2.71262e-11	8.69934e-12	2.75533e-12
3.10763	4.59425e-10	1.27076e-10	3.74118e-11	1.25044e-11	3.90741e-12
4.47837	6.35308e-10	1.7672e-10	5.49157e-11	1.75215e-11	5.48421e-12
6.45375	1.06866e-09	2.37199e-10	8.11816e-11	2.58823e-11	7.78943e-12
9.30045	1.50502e-09	3.59384e-10	1.18572e-10	3.71714e-11	1.05761e-11
13.4028	2.13369e-09	5.28537e-10	1.72781e-10	5.20707e-11	1.41715e-11
19.3147	3.11598e-09	7.86574e-10	2.45425e-10	7.31947e-11	1.81978e-11
27.8342	4.62624e-09	1.16811e-09	3.6087e-10	1.00631e-10	2.2415e-11
40.1117	6.66562e-09	1.6531e-09	5.05717e-10	1.31605e-10	2.57489e-11
57.8046	9.7863e-09	2.42625e-09	7.12123e-10	1.67207e-10	2.73746e-11
83.3018	1.48582e-08	3.51296e-09	9.49773e-10	1.96391e-10	2.61121e-11
120.045	2.11542e-08	4.86984e-09	1.19652e-09	2.10718e-10	2.17677e-11
172.997	3.00822e-08	6.24722e-09	1.38229e-09	1.97275e-10	1.50492e-11
249.304	3.72817e-08	7.15167e-09	1.36345e-09	1.54147e-10	8.34395e-12
359.27	4.08424e-08	7.01622e-09	1.09098e-09	9.18525e-11	3.37015e-12
517.741	3.75942e-08	5.52199e-09	6.84823e-10	4.12776e-11	1.12917e-12
746.113	3.06856e-08	3.58174e-09	3.33147e-10	1.38702e-11	3.33798e-13
1075.22	2.33475e-08	2.05388e-09	1.34321e-10	3.88716e-12	1.05697e-13
1549.49	1.83982e-08	1.1148e-09	4.85962e-11	1.05112e-12	3.27367e-14
2232.95	1.41883e-08	5.06203e-10	1.37108e-11	3.46322e-13	1.27124e-14
3217.89	9.31667e-09	2.05918e-10	3.43646e-12	7.75517e-14	3.20549e-15
4637.28	4.5284e-09	5.10024e-11	6.51812e-13	1.01894e-14	0
6682.74	1.53072e-09	7.98202e-12	8.33796e-14	0	0
9630.45	2.43167e-10	3.16332e-13	2.39433e-14	0	0
13878.4	6.24389e-12	4.64969e-14	0	0	0
20000	0	0	0	0	0
The 50-hour sensitivities of Cherenkov Telescopes
CTA (North, 50 hr)			CTA (South, 50 hr)			MAGIC (50 hr)			H.E.S.S. (50 hr)
Energy [GeV]	E$^2$dN/dE [GeV/(cm$^2$s)] (50 hr)		Energy [GeV]	E$^2$dN/dE [GeV/(cm$^2$s)] (50 hr)		Energy [GeV]	E$^2$dN/dE [GeV/(cm$^2$s)] (50 hr)		Energy [GeV]	E$^2$dN/dE [GeV/(cm$^2$s)] (50 hr)
24.5	1.16092e-08		62.84	2.25256e-09		39.35	3.96086e-08		200.2	1.64276e-09
39.61	4.13437e-09		99.7	5.71035e-10		46.31	2.34431e-08		220	1.32008e-09
62.25	1.12721e-09		158.2	3.55641e-10		52.32	1.46176e-08		244	1.03546e-09
99.7	5.64169e-10		251	2.35305e-10		58.32	1.0673e-08		263.1	8.7381e-10
158.2	3.55641e-10		394.4	1.63465e-10		66.79	7.26511e-09		297.3	7.19021e-10
251	2.53093e-10		631.7	1.14968e-10		75.47	5.58739e-09		365.8	5.92256e-10
398.2	1.91427e-10		992.9	8.28247e-11		93.76	3.73679e-09		471.7	5.37393e-10
631.7	1.4836e-10		1590	6.5723e-11		110.3	2.92539e-09		553.7	4.99632e-10
1002	1.17777e-10		2499	6.1872e-11		142.8	2.17329e-09		687.6	4.4789e-10
1575	1.05544e-10		4003	5.89385e-11		175	1.76135e-09		807	4.1144e-10
2476	9.93647e-11		6291	6.34136e-11		226.4	1.35503e-09		992.9	4.01516e-10
4041	1.01799e-10		9981	6.41626e-11		285.2	1.0985e-09		1176	3.9671e-10
6351	1.37937e-10		15840	9.93647e-11		384.3	8.75058e-10		1461	3.73304e-10
10080	1.73701e-10		25360	1.25142e-10		484	7.47732e-10		1831	3.6881e-10
15990	2.62517e-10		39860	2.05907e-10		679.4	6.3913e-10		2211	3.8716e-10
25360	4.31912e-10		63240	2.68946e-10		844	5.95689e-10		2571	4.37155e-10
40240	7.19021e-10		100300	4.31912e-10		1122	5.75217e-10		3017	5.11928e-10
63240	1.10038e-09		159200	6.93431e-10		1357	5.75217e-10		3378	5.44009e-10
100300	1.81003e-09					1575	5.75217e-10		3965	5.50625e-10
159200	3.44593e-09					2011	5.8539e-10		4698	5.44009e-10
						2498	6.06237e-10		5360	5.71035e-10
						2900	6.3913e-10		6116	6.29143e-10
						3555	7.09659e-10		6978	7.02169e-10
						4183	7.60839e-10		7740	7.64584e-10
						4990	8.60079e-10
						6545	1.02423e-09
						7807	1.19899e-09
						9699	1.47924e-09
						11110	1.70081e-09
						12900	1.95671e-09
						13800	2.09839e-09
